# Supplementary material for: Amplifying Photochromic Response in Tungsten Oxide Films with Titanium Oxide and Polyvinylpyrrolidone
Source: Nanomaterials (Basel). 2024 Jun 29;14(13):1121. doi: 10.3390/nano14131121 (PMC11243557; doi:10.3390/nano14131121)
Supplement: Supplementary file 1 [file nanomaterials-14-01121-s001.zip]

Archive with 1 entries (1 files):
- nanomaterials-3055298-supplementary.pdf
